# Supplementary material for: Translating bed total body irradiation lung shielding and dose optimization using asymmetric MLC apertures
Source: J Appl Clin Med Phys. 2016 Mar 8;17(2):112–22. doi: 10.1120/jacmp.v17i2.5951 (PMC5875554; doi:10.1120/jacmp.v17i2.5951)
Supplement: Supplementary file 1 — Supplementary Material Files [file ACM2-17-112-s001.m]

RLcmSh=xlsread('MLC for RL AP of Rando Brown Plus Scatter April 3.xlsx','RLcmSh');
apert=0.0037.*RLcmSh.*RLcmSh+0.05.*RLcmSh+3.6;
xlswrite('MLC for RL AP of Rando Brown Plus Scatter April 3.xlsx',Apert,'Apert');

Apert=xlsread('MLC for RL AP of Rando Brown Plus Scatter April 3.xlsx','Apert'); % Additional
xlswrite('MLC for RL AP of Rando Brown Plus Scatter April 3.xlsx',Apert./2,'mlcA');
xlswrite('MLC for RL AP of Rando Brown Plus Scatter April 3.xlsx',Apert./2,'mlcB');
mlcA=xlsread('MLC for RL AP of Rando Brown Plus Scatter April 3.xlsx','mlcA');
mlcB=xlsread('MLC for RL AP of Rando Brown Plus Scatter April 3.xlsx','mlcB');
% For Calculation of mlc A Apertures which are leading MLCs in our case
for j=2:120
    for i=1:60
        p=ceil((mlcA(i,j-1).*1.9)./0.9); %MLC A position in no. of pixels
        mlcA(i,j)=Apert(i,j+p)./2;       %Defining MLC A according to its position
    end
end
% For Calculation of mlc B Apertures which are trailing MLCs in our case
for j=12:131
    for i=1:60
        p=ceil((mlcB(i,j-1).*1.9)./0.9); %MLC B position in no. of pixels
        mlcB(i,j)=Apert(i,j-p+1)./2;     %Defining MLC B according to its position
    end
end

xlswrite('MLC for RL AP of Rando Brown Plus Scatter April 3.xlsx',mlcA,'A');
xlswrite('MLC for RL AP of Rando Brown Plus Scatter April 3.xlsx',mlcB,'B');
for i=1:60
    for j=1:131
        mlc(i,j)=mlcA(i,j)+mlcB(i,j);
    end
end
xlswrite('MLC for RL AP of Rando Brown Plus Scatter April 3.xlsx',mlc,'mlc');
