# Supplementary material for: Translating bed total body irradiation lung shielding and dose optimization using asymmetric MLC apertures
Source: J Appl Clin Med Phys. 2016 Mar 8;17(2):112–22. doi: 10.1120/jacmp.v17i2.5951 (PMC5875554; doi:10.1120/jacmp.v17i2.5951)
Supplement: Supplementary file 3 — Supplementary Material Files [file ACM2-17-112-s003.m]

fname='Brown';
lname='Rando';
ID='ZZZTBI';
fields=119;
collimator='270';
Individual_MLC_asymmetric(mlcA, mlcB, lname, fname, ID, fields, collimator);
